# Supplementary material for: Photoperiod Following Inoculation of Arabidopsis with Pyricularia oryzae (syn. Magnaporthe oryzae) Influences on the Plant–Pathogen Interaction
Source: Int J Mol Sci. 2021 May 8;22(9):5004. doi: 10.3390/ijms22095004 (PMC8125946; doi:10.3390/ijms22095004)
Supplement: Supplementary file 1 [file ijms-22-05004-s001.zip]

Archive with 1 entries (1 files):
- ijms-1191829-supplementary.pdf
